# Supplementary material for: Immunologic monitoring of cytomegalovirus (CMV) enzyme-linked immune absorbent spot (ELISPOT) for controlling clinically significant CMV infection in pediatric allogeneic hematopoietic stem cell transplant recipients
Source: PLoS One. 2021 Feb 5;16(2):e0246191. doi: 10.1371/journal.pone.0246191 (PMC7864450; doi:10.1371/journal.pone.0246191)
Supplement: S2 Data — (ZIP) [file pone.0246191.s002.zip]

Archive with 3 entries (3 files):
- ConsentfromDonor1K.png
- ConsentfromDonor3K.png
- ConsentfromDonor2K.png
